# Supplementary material for: The Sforzesco brace can replace cast in the correction of adolescent idiopathic scoliosis: A controlled prospective cohort study
Source: Scoliosis. 2008 Oct 31;3:15. doi: 10.1186/1748-7161-3-15 (PMC2612643; doi:10.1186/1748-7161-3-15)
Supplement: Additional file 1 — Final outcomes in the two groups. In both groups all final outcomes were significantly better than the baseline values, apart from Cobb degrees for thoracic curves for the Risser cast and thoraco-lumbar curves for the Sforzesco brace. [file 1748-7161-3-15-S1.xls]

## Sheet: Table 1
Table 1. In both groups all final outcomes were significantly better than the baseline values,
apart from Cobb degrees for thoracic curves for the Risser cast and thoraco-lumbar curves for the Sforzesco brace
	Sforzesco Brace												Risser Cast												Sforzesco vs Risser
	N		Pre				Post				P		N		Pre				Post				P		P
			Mean	±	SD (Range)		Mean	±	SD (Range)						Mean	±	SD (Range)		Mean	±	SD (Range)				Pre vs Pre
Cobb degrees
Maximal curve	32		47	±	8		40	±	11		<0.05		18		47	±	7		41	±	10		<0.05		NS
Average of curves	32		42	±	9		37	±	9		<0.05		18		42	±	5		38	±	9		<0.05		NS
Thoracic curves	28		41	±	12		38	±	12		<0.05		15		39	±	7		40	±	10		NS		NS
Thoraco-lumbar curves	6		42	±	4		36.5	±	9		NS		5		44	±	4		33	±	8		<0.05		NS
Lumbar curves	23		42	±	11		35	±	9		<0.05		13		44	±	9		38	±	11		<0.05		NS
Bunnell degrees
Maximal curve	32		13	±	4		7.5	±	4		<0.05		18		14	±	5		8	±	4		<0.05		NS
Average of curves	32		10	±	4		7	±	4		<0.05		18		12	±	6		6	±	4		<0.05		NS
Thoracic curves	28		9	±	5		8	±	4		<0.05		16		11	±	5		7	±	4		<0.05		NS
Thoraco-lumbar curves	7		12	±	5		7	±	4		<0.05		3		17	±	8		6	±	4		<0.05		NS
Lumbar curves	20		9	±	6		3	±	4		<0.05		10		9	±	6		3.5	±	1		<0.05		NS
Rib Hump (mm)
Maximal curve	32		18	±	7		11	±	8		<0.05		18		20	±	6		11	±	8		<0.05		NS
Average of curves	32		15	±	6		8	±	7		<0.05		18		19	±	6		10	±	7		<0.05		NS
Thoracic curves	28		15	±	9		11	±	9		<0.05		13		19	±	7		12	±	8		<0.05		<0.05
Thoraco-lumbar curves	7		16	±	6		10	±	8		<0.05		4		19	±	1		9	±	3		<0.05		NS
Lumbar curves	20		12.7143	±	8		2	±	5		<0.05		8		16	±	6		4	±	7		<0.05		NS
Distance from plumbline (mm)
C7 sagittal	32		28	±	13		25	±	12		<0.05		18		27	±	11		15	±	13		<0.05		NS
L3 sagittal	32		24	±	18		21	±	16		<0.05		18		28	±	14		10	±	15		<0.05		NS
Sagittal Index	32		26	±	12		22	±	12		<0.05		18		28	±	11		18	±	12		<0.05		NS
Aesthetics
Aesthetic Index	32		5		(2-6)		2		(0-6)		NS		18		5		(2-6)		2		(0-5)		NS		NS
