# Supplementary material for: The Sforzesco brace can replace cast in the correction of adolescent idiopathic scoliosis: A controlled prospective cohort study
Source: Scoliosis. 2008 Oct 31;3:15. doi: 10.1186/1748-7161-3-15 (PMC2612643; doi:10.1186/1748-7161-3-15)
Supplement: Additional file 2 — Scoliosis results: comparison between the groups. There were no real differences in scoliosis results between the two forms of orthosis, apart from sagittal profile outcomes, which were better for the Sforzesco brace. [file 1748-7161-3-15-S2.xls]

## Sheet: Table 2
Table 2. There are no real differences in scoliosis results between the two forms of orthosis,
apart from sagittal profile outcomes, which were better for the Sforzesco brace
	Sforzesco brace				Risser cast				P
	Mean	±	SD (Range)		Mean	±	SD (Range)
Cobb degrees
Maximal curve	-6	±	7		-5.53333	±	7		NS
Average of curves	-5	±	6		-4	±	6		NS
Thoracic curves	-3	±	7		1	±	6		NS
Thoraco-lumbar curves	-5	±	8		-11	±	6		NS
Lumbar curves	-7	±	7		-6	±	5		NS
Bunnell degrees
Maximal curve	-4	±	4		-6	±	3		NS
Average of curves	-4	±	3		-5	±	3		NS
Thoracic curves	-2	±	3		-4	±	3		<0.05
Thoraco-lumbar curves	-4.5	±	4		-10	±	3		NS
Lumbar curves	-6	±	5		-5	±	6		NS
Rib Hump (mm)
Maximal curve	-7	±	7		-9	±	4		NS
Average of curves	-6	±	5		-9	±	4		NS
Thoracic curves	-4	±	6		-8	±	6		NS
Thoraco-lumbar curves	-6	±	5		-10	±	2		NS
Lumbar curves	-10	±	7		-11	±	5		NS
Distance from plumbline (mm)
C7 sagittal	-4	±	10		-12	±	13		<0.05
L3 sagittal	-4	±	10		-8	±	14		NS
Sagittal Index	-4	±	8		-10	±	11		<0.05
Aesthetics
Aesthetic Index	-3		(-6/2)		-3		(-5/1)		NS
