# Supplementary material for: The Sforzesco brace can replace cast in the correction of adolescent idiopathic scoliosis: A controlled prospective cohort study
Source: Scoliosis. 2008 Oct 31;3:15. doi: 10.1186/1748-7161-3-15 (PMC2612643; doi:10.1186/1748-7161-3-15)
Supplement: Additional file 3 — Clinical results: comparison between the groups. The clinical results almost never reached the point of statistical significance. I: Improved; W: worsened; U: unchanged. [file 1748-7161-3-15-S3.xls]

## Sheet: Table 3
Table 3. The clinical results almost never reached the point of statistical significance
I: Improved; W: worsened; U: unchanged.
	Sforzesco				Risser				P
	I	U	W		I	U	W
Cobb degrees
Maximal curve	0.5625	0.375	0.0625		0.555556	0.388889	0.0555556		NS
Average of curves	0.53125	0.4375	0.03125		0.333333	0.611111	0.0555556		NS
Thoracic curves	0.357143	0.5	0.142857		0.133333	0.6	0.266667		NS
Thoraco-lumbar curves	0.333333	0.666667	0		0.5	0.5	0		NS
Lumbar curves	0.652174	0.347826	0		0.461538	0.461538	0.0769231		NS
Bunnell degrees
Maximal curve	0.65625	0.34375	0		0.944444	0.0555556	0		NS
Average of curves	0.65625	0.3125	0.03125		0.888889	0.111111	0		NS
Thoracic curves	0.392857	0.535714	0.0714286		0.625	0.375	0		<0.05
Thoraco-lumbar curves	0.714286	0.285714	0		0.5	0.5	0		NS
Lumbar curves	0.7	0.3	0		0.636364	0.272727	0.0909091		NS
Rib Hump (mm)
Maximal curve	0.65625	0.28125	0.0625		0.833333	0.166667	0		NS
Average of curves	0.71875	0.21875	0.0625		0.823529	0.176471	0		NS
Thoracic curves	0.5	0.428571	0.0714286		0.615385	0.384615	0		NS
Thoraco-lumbar curves	0.571429	0.428571	0		0.571429	0.428571	0		NS
Lumbar curves	0.75	0.25	0		0.888889	0.111111	0		NS
Distance from plumbline (mm)
C7 sagittal	0.290323	0.225806	0.483871		0.0555556	0.222222	0.722222		NS
L3 sagittal	0.290323	0.16129	0.548387		0.222222	0.222222	0.555556		NS
Sagittal Index	0.21875	0.1875	0.59375		1	0	0.83		<0.05
Aesthetics
Aesthetic Index	0.53125	0.46875	0		0.666667	0.333333	0		NS
