# Supplementary material for: The Sforzesco brace can replace cast in the correction of adolescent idiopathic scoliosis: A controlled prospective cohort study
Source: Scoliosis. 2008 Oct 31;3:15. doi: 10.1186/1748-7161-3-15 (PMC2612643; doi:10.1186/1748-7161-3-15)
Supplement: Additional file 4 — Results according to bone age. We did not find differences between results in the young patients (R2: Risser 2 or less) versus the old ones (R3: Risser 3 ormore). [file 1748-7161-3-15-S4.xls]

## Sheet: Table 4
Table 4. We did not finde differences between results in the young patients (R2: Risser 2 or less)
versus the old ones (R3: Risser 3 or more). N: number
	Total				Sforzesco Brace				Risser Cast
	R2 (n 27)	R3 (n 22)	P		R2 (n 19)	R3 (n 13)	P		R2 (n 8)	R3 (n 9)	P
Cobb degrees
Maximal curve	-6	-7	NS		-5	-9	NS		-7	-5	NS
Average of curves	-4	-6	NS		-4	-7	NS		-4	-5	NS
Bunnell degrees
Maximal curve	-5	-5	NS		-4	-4	NS		-7	-6	NS
Average of curves	-4	-5	NS		-3	-4	NS		-6.2	-5	NS
Rib Hump (mm)
Maximal curve	-8	-7	NS		-7	-7	NS		-12	-7	NS
Average of curves	-8	-7	NS		-6	-7	NS		-11	-8	NS
